# Supplementary material for: Transcriptomic Analysis Reveals Intrinsic Abnormalities in Endometrial Polyps
Source: Int J Mol Sci. 2024 Feb 22;25(5):2557. doi: 10.3390/ijms25052557 (PMC10932376; doi:10.3390/ijms25052557)
Supplement: Supplementary file 1 [file ijms-25-02557-s001.zip]

Archive with 1 entries (1 files):
- ijms-2878871-supplementary.pdf
